# Supplementary material for: Insecticidal effects of deltamethrin in laboratory and field populations of Culicoides species: how effective are host-contact reduction methods in India?
Source: Parasit Vectors. 2017 Jan 31;10:54. doi: 10.1186/s13071-017-1992-0 (PMC5286563; doi:10.1186/s13071-017-1992-0)
Supplement: Additional file 1: — WHO insecticide tests original datafile. (XLSX 26 kb) [file 13071_2017_1992_MOESM1_ESM.xlsx]

## Sheet: nubecs 1-hour KD
Run	Concentration	Total	Alive	1h KD	Henderson-Tilton
1	0	15	15	0
1	0.005	18	0	18	1
1	0.0025	18	0	18	1
1	0.001	22	0	22	1
1	0.0005	16	2	14	0.875
1	0.0001	19	4	15	0.789474
2	0	20	20	0
2	0.005	19	0	19	1
2	0.0025	20	0	20	1
2	0.001	22	0	22	1
2	0.0005	16	0	16	1
2	0.0001	16	11	5	0.3125
3	0	25	25	0
3	0.005	23	0	23	1
3	0.0025	21	0	21	1
3	0.001	23	0	23	1
3	0.0005	24	4	20	0.833333
3	0.0001	23	18	5	0.217391
4	0	18	18	0
4	0.05	18	0	18	1
4	0.025	26	0	26	1
4	0.01	19	0	19	1
4	0.005	20	0	20	1
5	0	22	21	1
5	0.05	18	0	18	1
5	0.025	22	0	22	1
5	0.01	16	0	16	1
5	0.005	19	0	19	1
6	0	23	19	4
6	0.05	20	0	20	1
6	0.025	19	0	19	1
6	0.01	25	0	25	1
6	0.005	22	0	22	1

## Sheet: nubecs 24-hour
Run	Concentration	Total	Alive	24h mortality	Henderson-Tilton
1	0	15	14	1
1	0.005	18	10	8	0.404762
1	0.0025	18	5	13	0.702381
1	0.001	22	4	18	0.805195
1	0.0005	16	10	6	0.330357
1	0.0001	19	16	3	0.0977444
2	0	20	20	0
2	0.005	19	7	12	0.631579
2	0.0025	20	13	7	0.35
2	0.001	22	16	6	0.272727
2	0.0005	16	11	5	0.3125
2	0.0001	16	13	3	0.1875
3	0	25	25	0
3	0.005	23	5	18	0.782609
3	0.0025	21	12	9	0.428571
3	0.001	23	16	7	0.304348
3	0.0005	24	21	3	0.125
3	0.0001	23	20	3	0.130435
4	0	18	17	1
4	0.05	18	0	18	1
4	0.025	26	0	26	1
4	0.01	19	1	18	0.944272
4	0.005	20	2	18	0.894118
5	0	22	19	3
5	0.05	18	0	18	1
5	0.025	22	0	22	1
5	0.01	16	1	15	0.927632
5	0.005	19	4	15	0.756233
6	0	19	19	0
6	0.05	20	0	20	1
6	0.025	19	0	19	1
6	0.01	25	0	25	1
6	0.005	22	5	17	0.772727

## Sheet: nubecs Contact
Concentration	Side	KDTest	KDOther	TestFinal	OtherFinal
0.0025	L	3	3	14	6
0.0025	R	2	2	16	4
0.0025	L	4	5	6	14
0.0025	R	1	3	10	10
0.0025	L	1	0	18	2
0.0025	R	5	0	20	0
0.001	L	5	0	20	0
0.001	R	0	0	6	14
0.001	L	3	1	9	11
0.001	R	0	0	19	1
0.001	L	0	0	17	3
0.001	R	2	0	18	2
0.0005	L	0	0	13	7
0.0005	R	0	2	3	17
0.0005	L	4	3	16	4
0.0005	R	0	0	18	2
0.0005	L	1	0	14	6
0.0005	R	0	0	18	2
0.0001	L	0	0	15	5
0.0001	R	0	0	19	1
0.0001	L	0	0	15	5
0.0001	R	0	0	17	3
0.0001	L	0	0	17	3
0.0001	R	1	0	17	3
0	L	0	0	19	1
0	R	0	0	17	3
0	L	0	0	18	2
0	R	0	0	18	2
0	L	0	0	17	2
0	R	0	0	17	3

## Sheet: nubecs Temp
Concentration	Temperature	Total	KD20	Mort24
0.005	25	19	19	5
0.005	25	20	20	9
0.005	25	22	22	10
0.005	25	15	15	8
0.005	25	17	17	9
0.005	13	23	20	6
0.005	13	21	15	17
0.005	13	19	16	15
0.005	13	15	10	13
0.005	13	20	15	15
0.001	25	19	18	5
0.001	25	24	18	2
0.001	25	25	15	7
0.001	25	21	10	7
0.001	25	21	21	5
0.001	13	19	6	7
0.001	13	20	3	9
0.001	13	18	5	14
0.001	13	16	0	6
0.001	13	21	1	5
0	25	18	0	2
0	25	24	1	3
0	25	21	0	2
0	25	18	0	4
0	25	24	1	4
0	13	20	0	13
0	13	18	0	7
0	13	20	1	6
0	13	15	0	3
0	13	18	0	5

## Sheet: nubecs Time
Concentration	Time	Total	KD1	Mort24
0.005	10	22	22	8
0.005	20	20	20	10
0.005	60	25	25	15
0.001	10	23	10	0
0.001	20	19	16	4
0.001	60	24	24	16
0	10	20	0	2
0	20	22	1	1
0	60	23	0	2
0.005	10	17	17	8
0.005	20	22	22	13
0.005	60	18	18	17
0.001	10	20	20	5
0.001	20	14	14	8
0.001	60	19	17	11
0	10	17	0	0
0	20	21	0	2
0	60	18	0	1
0.005	10	18	18	9
0.005	20	27	27	20
0.005	60	23	23	19
0.001	10	21	15	2
0.001	20	22	19	3
0.001	60	27	27	16
0	10	20	0	0
0	20	19	0	2
0	60	19	0	2
0.005	10	17	17	10
0.005	20	26	26	20
0.005	60	21	21	13
0.001	10	23	23	8
0.001	20	17	16	14
0.001	60	25	25	21
0	10	22	3	4
0	20	15	1	2
0	60	20	0	2
0.005	10	20	20	14
0.005	20	19	19	15
0.005	60	20	20	14
0.001	10	21	19	8
0.001	20	20	18	5
0.001	60	22	22	14
0	10	23	0	3
0	20	23	0	4
0	60	25	0	2
0.005	10	21	21	13
0.005	20	22	20	12
0.005	60	17	17	14
0.001	10	24	21	14
0.001	20	24	23	5
0.001	60	18	18	18
0	10	20	3	4
0	20	20	0	4
0	60	17	0	3

## Sheet: nubecs Spatial
Concentration	Side	Control	Treatment	Centre	KD
0.0025	L	17	2	1	0
0.0025	R	14	2	4	2
0.0025	L	13	7	1	1
0.0025	R	8	4	3	2
0.0025	L	12	2	3	2
0.0025	R	12	7	4	3
0.0025	L	7	9	3	2
0.0025	R	11	9	6	2
0.005	L	17	1	2	1
0.005	R	7	14	0	4
0.005	L	5	9	5	3
0.005	R	2	12	5	4
0.005	L	3	8	5	4
0.005	R	3	8	8	3
0.005	L	8	3	9	1
0.005	R	7	7	5	1
0.01	L	10	2	10	0
0.01	R	8	11	3	11
0.01	L	2	15	7	11
0.01	R	9	8	4	8
0.01	L	7	4	9	2
0.01	R	8	11	1	4
0.01	L	15	5	1	2
0.01	R	9	6	8	3
0	L	5	15	3	0
0	R	15	5	1	0
0	L	10	11	3	0
0	R	3	15	5	1
0	L	18	2	0	0
0	R	12	1	6	0

## Sheet: India 1-hour KD
Run	Concentration	Alive	KD	Total	Henderson-Tilton
1	0	27	2	29
1	0.0001	28	2	30	-0.00246914
1	0.0005	21	4	25	0.0977778
1	0.001	12	4	16	0.194444
1	0.005	25	5	30	0.104938
1	0.01	20	6	26	0.173789
1	0.05	3	23	26	0.876068
1	0.1	6	21	27	0.761317
2	0	28	1	29
2	0.0001	21	1	22	0.0113636
2	0.001	20	3	23	0.0993789
2	0.01	15	9	24	0.352679
2	0.1	3	22	25	0.875714
3	0	22	0	22
3	0.0001	27	0	27	0
3	0.0005	26	0	26	0
3	0.001	26	0	26	0
3	0.005	15	3	18	0.166667
3	0.01	19	5	24	0.208333
3	0.05	0	14	14	1
3	0.1	2	26	28	0.928571
4	0	26	2	28
4	0.0001	26	0	26	-0.0769231
4	0.0005	25	0	25	-0.0769231
4	0.001	17	2	19	0.0364372
4	0.005	22	3	25	0.0523077
4	0.01	18	8	26	0.254438
4	0.05	6	18	24	0.730769
4	0.1	2	23	25	0.913846
5	0	23	3	26
5	0.0001	20	4	24	0.057971
5	0.0005	14	3	17	0.0690537
5	0.001	18	7	25	0.186087
5	0.005	11	17	28	0.555901
5	0.01	6	17	23	0.705104
5	0.05	4	23	27	0.832528
5	0.1	3	22	25	0.864348
6	0	21	0	21
6	0.0001	22	1	23	0.0434783
6	0.0005	4	0	4	0
6	0.001	20	1	21	0.047619
6	0.005	9	10	19	0.526316
6	0.01	2	20	22	0.909091
6	0.05	13	10	23	0.434783
6	0.1	1	21	22	0.954545

## Sheet: India 6-hour
Run	Concentration	Alive	Mort6	Total	Henderson-Tilton
1	0	26	3	29
1	0.0001	22	8	30	0.182051
1	0.0005	18	7	25	0.196923
1	0.001	11	5	16	0.233173
1	0.005	17	13	30	0.367949
1	0.01	13	13	26	0.442308
1	0.05	9	17	26	0.613905
1	0.1	9	18	27	0.628205
2	0	19	3	22
2	0.0001	20	7	27	0.1423
2	0.0005	21	5	26	0.0647773
2	0.001	18	8	26	0.198381
2	0.005	15	3	18	0.0350877
2	0.01	20	4	24	0.0350877
2	0.05	11	3	14	0.0902256
2	0.1	22	6	28	0.0902256
3	0	23	5	28
3	0.0001	20	6	26	0.0635452
3	0.0005	23	2	25	-0.12
3	0.001	14	5	19	0.102975
3	0.005	16	9	25	0.22087
3	0.01	12	14	26	0.438127
3	0.05	12	12	24	0.391304
3	0.1	12	13	25	0.415652
4	0	18	3	21
4	0.0001	21	2	23	-0.0652174
4	0.0005	3	1	4	0.125
4	0.001	17	4	21	0.0555556
4	0.005	8	11	19	0.508772
4	0.01	10	12	22	0.469697
4	0.05	7	16	23	0.644928
4	0.1	5	17	22	0.734848

## Sheet: oxystoma 24-hour
Run	Concentration	Alive	oxy24	Total	Henderson-Tilton
1	0	22	4	26
1	0.0001	14	8	22	0.247934
1	0.0005	4	13	17	0.721925
1	0.001	8	2	10	0.0545455
1	0.005	11	12	23	0.434783
1	0.01	12	5	17	0.165775
1	0.05	6	15	21	0.662338
1	0.1	6	16	22	0.677686
2	0	12	2	14
2	0.0001	8	9	17	0.45098
2	0.001	3	13	16	0.78125
2	0.01	6	3	9	0.222222
2	0.1	1	9	10	0.883333
3	0	12	0	12
3	0.0001	6	4	10	0.4
3	0.0005	15	1	16	0.0625
3	0.001	11	2	13	0.153846
3	0.005	13	3	16	0.1875
3	0.01	7	1	8	0.125
3	0.05	1	11	12	0.916667
3	0.1	8	5	13	0.384615
4	0	4	0	4
4	0.0001	13	3	16	0.1875
4	0.0005	3	1	4	0.25
4	0.001	6	2	8	0.25
4	0.005	2	1	3	0.333333
4	0.01	6	5	11	0.454545
4	0.05	8	4	12	0.333333
4	0.1	6	6	12	0.5
